# Supplementary material for: Brain endothelial permeability, transport, and flow assessed over 10 orders of magnitude using the in situ brain perfusion technique
Source: Fluids Barriers CNS. 2024 Dec 17;21:100. doi: 10.1186/s12987-024-00584-y (PMC11650849; doi:10.1186/s12987-024-00584-y)
Supplement: Supplementary file 1 — Additional file 1. [file 12987_2024_584_MOESM1_ESM.xlsx]

## Sheet: Sheet1
	RAT BRAIN PERFUSION - INFUSION RATE, PRESURE AND FLOW
	A	Takasato Perfusion Protocol				Surgery-Method			Infusion	Pressure	Time	FLOW*	N	Note	Tracer
									ml/min	mmHg	s	ml/s/g
			Takasato et al.,	1984	Perfusion Method	Rat	Heart	PPA	4.98	125-130	30-60 s	0.13	n=4		14C-Diaze
							Intact	Closed				0.007	per group
			Smith e al.,	1984	BBB Leucine Transport	Rat	Heart	PPA		4.98			Takasato		Ref - Takasato
							Intact	Closed
			Smith et al.,	1985	BBB Leucine Transport	Rat	Heart	PPA		4.98			Takasato		Ref Takasato
							Intact	Closed
			Takasato and Smith	1985	BBB Isoleucine Transport	Rat	Heart	PPA		4.98			Takasato		Ref Takasato
			Spector R	1986	Pantothenic Acid	Rat	Intact	PPA		3.78	Not	5	0.036	4		14C-Diaze
					Look at time subtract		CCA Closased	Closed		63 ul/s	Listed		0.0055	7-8
			Momma et al.,	1987	BBB Phenylaanine	Rat	Heart	PPA	4.98		10-15	0.11		Time Study	14C-Diaze
					Transport		Intact	Closed
			Spector R	1987	BBB Niacinamide Transport	Rat	Heart	PPA		3.78	Not				Ref Pentothen	14C-Diaze
							Intact	Closed		63 ul	Listed
			Spector R	1987	Diphenhydramine	Rat	Heart Intact	PPA		3.78	Not	7	0.042		Flow Corrected	14C-Diaze
							CCA Closed	Closed		63 ul	Listed		0.0055	7-8	0.04 * 5/3.78
			Spector R	1988	Fatty Acid	Rat	Cut	PPA		3.78	Not		0.04		=	14C=Diaze
								Closed		63 ul	Listed				0.0542328
			Spector R	1988	Amantidine	Rat	Cut	PPA		3.78	Not		0.0413	10	ml/s/g	14C=Diaze
								Closed		63 ul	Listed		0.003
		Fukui	1991	BBB Kynurenines Transport	Rat	Intact	Closed	PPA	5			0.089			14C=Diaze
								Closed
		Sakane	1991	Perfused Brain Drug Disposition	Rat	CCA	PPA	PPA	Heart			0.111	Indication Elution Profile
						Ligated	Closed	Closed	Intact
		Gratton	1993	In Situ Brain & Retina Perfusion	Rat			PPA	Not Given	110 mmHg		0.1	Comparable Pefusion F at		14C=Diaze
								Closed					similar perfusion pressure (Fig 2)
		Adkison	1996	Valproic Acid	Rat	CCA	Not	PPA	5	Not Listed	13	0.087			14C=Diaze
						Ligated	Listed	Closed			for most exp
		Suzuki	1998	BBB Glucose Transport	Rat	CCA	CCA	PPA	5	120 mmHg		0.085			14C=Diaze
						Ligated	Ligated	Closed	83.3 ul/s
		Murakami	2000	In Situ Brain Perfusion -Mice & Rats	Rat	Heart Intact	PPA	PPA	Not Given	Pressure not given		0.07	Calculated from Data		14C=Diaze
						CCA Closed	Closed	Closed
	ORIGINAL PERFUSION METHOD				MEAN	FLOW	0.09775	ml/s/g	CV%	N	3	OUR LAB
					SD		0.019557	0.00691444	0.200072	N	5	OTHER LABS
					N		8			TOTAL	8
							Spector Studies			0.039825	ml/s/g	Only some
					Values more in line with reduced flow used					0.00268126		studies report
					on pump and possibly anothre effect (pump, heart cut)					4		F values
			***	Note - Spector Lab used a lower infusion rate 63 µl/s instead of 83.3 µl /s. Their value is about 25% lower than recommended. Hence, expected flow rate would be 25% less - from 0.09 - 0.13 to 0.0675 -0.0975 ml/s/g. Their listed flow is lower still (~0.04 ml/s/g). It is possible that they started cutting the heart at the start of perfusion, which would explain why a lower infusion rate was success…
			***	Viscosity of Saline is 4 .00 times lower than that of Rat Whole Blood, thus, flow predicted at same pressure would be 4 times higher or saline in rat cerebral cortex. If we take Blood Flow of 1.8-2.0 ml/min/g for whole blood, then, saline plasma flow would be 7.2 - 8.0 ml/min/g. In terminology of brain perfusion, then dividing by 60 s/min gives 0.12 - 0.13 ml/s/g. Lower values would be achieved i…
			REFERENCE	Whole Blood Viscosity, Plasma Viscosity and Erythrocyte Aggregation in Nine Mammalian Species: Reference Values and Comparison of Data; U. Windberger, A. Bartholovitsch, R. Plasenzotti, K. J. Korak, G. Heinze; Experimental Physiology (2003) 88.3, 431–440; https://doi.org/10.1113/eph8802496
				Flow equaled 0.128 (Saline), 0.031 (Artificial Blood), and 0.038 (Whole Blood) in Takasato, et al 1984 at similar pressure.
				Avg of whole & Art Blood = 0.0345 ml/s/g (2.07 ml/min/g) and Saline 0.128 ml/s/g (7.68 ml/min/g). Ratio equals 0.128/0.345 = 3.7 times
	B - 1	HEART STOP MODIFICATION							Original Flow			FLOW
											(Lower by 1/2 due to Heart Stop)
						Surgery-Method			Infusion	Pressure	Time	FLOW*
									ml/min	mmHg	s	ml/s/g
		Smith	1992	BMAA	Rat	Cut	PPA		5			0.05	Heart Cut Reduces
							Closed
		Smith	1996	Perfusion Method	Rat	Cut	PPA		5			0.054
							Closed
		Chickhale	1993	Peptide	Rat	Cut	PPA		4.5			0.0491
							Closed
		Chickhale		Acivicin	Rat	Cut	PPA		4.5			0.05
							Closed
		Bradbury	1990	BBB Lead Uptake - Perfusion	Rat	Cut	PPA		4	50-80
		Deane					Closed
		Rabin	1993	Brain Uptake of Manganese	Rat	Cut	PPA		5			Check
							Closed
		Saheki	1994	HMG CoA Reductase Inhibitors	Rat	Cut	PPA		4.98			Not Listed
							Vl			40		0.023
		Gratton	1997	Multple Compounds	Rat	Cut	Not	Assume	6	80	60 s	0.045
				(Question regarding status PPA)			Stated	Closed	(0.1 ml/s)	110		0.088
		Rowley	1997	NMDA Antagonists	Rat	Cut	Not	Assume	6			0.059
							Stated	Closed	(0.1 ml/s)
				Flow and Pressure should be ~2 fold lower	Rat	Cut (?)	PPA	based upon measured flow
							Closed
		Lefauconnier	1996	Short Term Amino Acid Uptake	Rat	Cut	PPA		4.98			Not Stated
				Severasl amino acids			Closed
		Pardridge	1990	BBB Drug Uptake with Cap Depletion Correct	Rat	Cut (?)	PPA		4	Small	Listed as	0.04	2400	ul/min/g
							Closed			PE10	2400		40	ul/s/g
				Adenosine Analog BBB Transport		Cut (?)	PPA		4	Catheter	ul/min/g	0.04	0.04	ml/s/g
							Closed
		Boje	2001	BBB Method Presentation and Comment		Cut	PPA		5			0.05
						Yes	Closed
		Osigo	2000	Anarecitam		CCA	PPA		4.98			Not Listed
						closed	Closed
					MEAN	FLOW	0.0485667	ml/s/g	CV%	N	3	OUR LAB
					SD		0.00616766	0.00205589	0.126994	N	10	OTHER LABS
					N		9			TOTAL	13
	B - 2	HEART STOP With Flow Rate from 5 to 10 ml/min							Increased Flow 2 x			FLOW
						Surgery-Method			Infusion	Pressure	Time	FLOW*
									ml/min	mmHg	s	ml/s/g
		Smith	1996	Perfusion Method	Rat	Cut	PPA		10			0.121
							Closed
									15			0.162
		Kumar	2007	NBBS		Cut	PPA		10			0.1	Cerebral Cortex
							Closed
									Reduced Flow
		Smith	1996	Perfusion Method	Rat	Cut	PPA		1.2			0.011
							Closed			Measurement at Lower Rate
		Melethil	1995	BBB Tryptophan Transport in Aging	Rat	Heart Cut	PPA		10			0.1	n=3-5
						CCA Closased	Closed					0.012
		Chen	2002	DADLE Uptake - JPET	Rat	Cut	PPA		10			0.025
				Borchardt			Closed			Low - PPA open or 3H-Diazepam old?
		Yokel		Copper Transport BBB & BCSFB	Rat	Cut	PPA		10			Listed?
					MEAN	FLOW	0.1	ml/s/g	CV%	N	1	OUR LAB
					SD		0.0642627	0.0371021	0.642627	N	2	OTHER LABS
					N		3			TOTAL	3
`
	C - 1	HEART STOP AND OPEN PTERYGOPALATINE ARTERY (SMITH 1981)
						Surgery-Method			Infusion	Pressure	Time	FLOW*
									ml/min	mmHg	s	ml/s/g
		Allen	1997	Perfusion Method and Anesthetics		Heart	PPA		10			0.061
						Cut	Open
		Allen	1999	BBB Choline Transport in Aging		Heart	PPA		10			0.06
						Cut	Open
		Allen	2001	BBB Choline Transport		Heart	PPA		10			0.0511
						Cut	Open
0.07		Lockman	2003	Nicotine		Heart	PPA		10			0.07
						Cut	Open
		Lui X	2004	Multiple Drugs		Heart	PPA		10			0.05
						Cut	Open
		Cisternino	2003	Drugs		Heart	PPA		10			0.05
						Cut	Open
					MEAN	FLOW	0.0570167	ml/s/g	CV%	N	3	OUR LAB
					SD		0.00808466	0.00330055	0.141795	N	3	OTHER LABS
					N		6			TOTAL	6
	C - 2	HEART STOP AND OPEN PTERYGOPALATINE ARTERY WITH ADDITIONAL 2 FOLD FLOW INCREASE
						Surgery-Method			Infusion	Pressure	Time	FLOW*
									ml/min	mmHg	s	ml/s/g
		Hokari M	1996	Cl kynurenine		Heart	PPA		20			0.115	Brain
						Cut	Open
		Smith	1996	Perfusion Method		Heart	PPA		20			0.12
						Cut	Open
		Allen	1997	Perfusion Method and Anesthetics		Heart	PPA		20		15-60	0.1
		Parepally	2006	Protein Binding		Heart	PPA		20		15-60	0.1
						Cut	Open
		Mandula	2007	Protein Binding		Heart	PPA		20		15-60	0.1
						Cut	Open
					MEAN	FLOW	0.107	ml/s/g	CV%	N	4	OUR LAB
					SD		0.00974679	0.0043589	0.0910915	N	1	OTHER LABS
					N		5			TOTAL	5
			TOTAL STUDIES MEASURING FLOW									29
